# Supplementary material for: Development and field validation of a reverse transcription loop-mediated isothermal amplification assay (RT-LAMP) for the rapid detection of chikungunya virus in patient and mosquito samples
Source: Clin Microbiol Infect. 2024 Jun;30(6):810–5. doi: 10.1016/j.cmi.2024.03.004 (PMC11161457; doi:10.1016/j.cmi.2024.03.004)
Supplement: Multimedia component 1 [file mmc1.xlsx]

## Sheet: Planilha1
Sequences
>OP615963.1 Chikungunya virus isolate CHIKV3	GATCCCGAACACGGTGGGAGTACCGTATAAGACTCTAGTCAATAGACCGGGCTACAGTCCCATGGTATTG GAGATGGAACTACTGTCAGTCACTTTGGAGCCAACGCTATCGCTTGATTACATCACGTGCGAGTACAAAA CCGTTATCCCGTCTCCGTACGTGAAATGCTGCGGTACAGCAGAGTGCAAGGACAAAAACCTACCTGACTA CAGCTGTAAGGTCTTCACCGGCGTCTACCCATTTATGTGGGGCGGAGCCTACTGCTTCTGCGACGCTGAA AACACGCAATTGAGCGAAGCACACGTGGAGAAGTCCGAATCATGCAAAACAGAATTTGCATCAGCATACA GGGCTCATACCGCATCCGCAT
Target	Oligonucleotide Sequence (5’-3’)	Assay	Reference
CHIKV	T7_F3: TAATACGACTCACTATAGTCCCGAACACGGTGGGAGTACC	PCR	This study
CHIKV	F3: TCCCGAACACGGTGGGAGTACC	RT-LAMP	1
	B3: GCGGATGCGGTATGAGCCCT	RT-LAMP/PCR	1
	FIP: ACCGCAGCATTTCACGTACGGAAGTCAACAGACCGGGCTACAGC	RT-LAMP	1
	BIP: AGGTCTTCACCGGCGTCTACCCCGGACTTCTCCACATGTGCTTCG	RT-LAMP	1
	LF: TCGCACGTGATGTAATCAAGCGA	RT-LAMP	1
	LB: GGCGGCGCCTACTGCTTCTG	RT-LAMP	1
CHIKV	F: TCACTCCCTGTTGGACTTGATAGA	RT-qPCR	2
	R: TTGACGAACAGAGTTAGGAACATACC	RT-qPCR	2
	Probe: VIC-AGGTACGCGCTTCAAGTTCGGCG-MGB	RT-qPCR	2
RNase P	F: AGATTTGGACCTGCGAGCG	RT-qPCR	3
	R: GAGCGGCTGTCTCCACAAGT	RT-qPCR	3
	Probe: FAM-TTCTGACCTGAAGGCTCTGCGCG-BHQ-1	RT-qPCR	3
References
1	LOPEZ-JIMENA, B. et al. Development of a single-tube one-step RT-LAMP assay to detect the Chikungunya virus genome. PLoS Negl Trop Dis, v. 12, n. 5, p. e0006448, 05 2018. ISSN 1935-2735. Disponível em: < https://www.ncbi.nlm.nih.gov/pubmed/29813065 >.
2	LANCIOTTI, R. S. et al. Chikungunya virus in US travelers returning from India, 2006. Emerg Infect Dis, v. 13, n. 5, p. 764-7, May 2007. ISSN 1080-6040. Disponível em: < https://www.ncbi.nlm.nih.gov/pubmed/17553261 >.
3	CDC. Research use only 2019-Novel Coronavirus (2019-nCoV) Real-time RT-PCR primers and probes. WHO 2020.
